# Supplementary material for: Description of the male of Xystromutillabucki Suárez, 1960 (Hymenoptera, Mutillidae), including new information on the biology of the genus
Source: Zookeys. 2021 Jan 18;1011:73–84. doi: 10.3897/zookeys.1011.60944 (PMC7835193; doi:10.3897/zookeys.1011.60944)
Supplement: XML Treatment for Xystromutilla turrialba [file zookeys.1011.60944-treatment2.xml]

<!DOCTYPE tp:taxon-treatment
  PUBLIC "-//TaxonX//DTD Taxonomic Treatment Publishing DTD v0 20100105//EN" "tax-treatment-NSO.dtd">
<tp:taxon-treatment xmlns:tp="http://www.plazi.org/taxpub"><tp:treatment-meta><kwd-group><label>Taxon classification</label><kwd><named-content xmlns:xlink="http://www.w3.org/1999/xlink" content-type="kingdom">Animalia</named-content></kwd><kwd><named-content xmlns:xlink="http://www.w3.org/1999/xlink" content-type="order">Hymenoptera</named-content></kwd><kwd><named-content xmlns:xlink="http://www.w3.org/1999/xlink" content-type="family">Mutillidae</named-content></kwd></kwd-group><mixed-citation publication-type="journal"><person-group><name><surname>Cambra</surname><given-names>Roberto A.</given-names></name><name><surname>Queiros</surname><given-names>Caroline Nepomuceno</given-names></name><name><surname>Deus</surname><given-names>Jean P. Alves De</given-names></name><name><surname>Williams</surname><given-names>Kevin A.</given-names></name><name><surname>Bartholomay</surname><given-names>Pedro R.</given-names></name><name><surname>Iantas</surname><given-names>Jucélia</given-names></name><name><surname>Nether</surname><given-names>Michele C.</given-names></name><name><surname>Nishida</surname><given-names>Kenji</given-names></name><name><surname>Añino</surname><given-names>Yostin J.</given-names></name><name><surname>Saavedra</surname><given-names>Daisy</given-names></name><name><surname>Buschini</surname><given-names>Maria L. Tunes</given-names></name></person-group><article-title>Description of the male of <italic><tp:taxon-name><tp:taxon-name-part taxon-name-part-type="genus" reg="Xystromutilla">Xystromutilla</tp:taxon-name-part> <tp:taxon-name-part taxon-name-part-type="species" reg="bucki">bucki</tp:taxon-name-part></tp:taxon-name></italic> Suárez, 1960 (<tp:taxon-name><tp:taxon-name-part taxon-name-part-type="order">Hymenoptera</tp:taxon-name-part></tp:taxon-name>, <tp:taxon-name><tp:taxon-name-part taxon-name-part-type="family">Mutillidae</tp:taxon-name-part></tp:taxon-name>), including new information on the biology of the genus</article-title><source>Zookeys</source><day>18</day><month>1</month><year>2021</year><volume>1011</volume><fpage>73</fpage><lpage>84</lpage><pub-id pub-id-type="doi">10.3897/zookeys.1011.60944</pub-id></mixed-citation></tp:treatment-meta><tp:nomenclature><tp:taxon-name><object-id xmlns:xlink="http://www.w3.org/1999/xlink" content-type="arpha" xlink:type="simple">9CE9774A-3CC2-5793-8146-E81A2287BA17</object-id>
              <tp:taxon-name-part taxon-name-part-type="genus" reg="Xystromutilla">Xystromutilla</tp:taxon-name-part>
              <tp:taxon-name-part taxon-name-part-type="species" reg="turrialba">turrialba</tp:taxon-name-part>
            </tp:taxon-name><tp:taxon-authority>Casal, 1969</tp:taxon-authority><tp:nomenclature-citation-list><tp:nomenclature-citation><tp:taxon-name>
                  <tp:taxon-name-part taxon-name-part-type="genus" reg="Xystromutilla">Xystromutilla</tp:taxon-name-part> <tp:taxon-name-part taxon-name-part-type="species" reg="turrialba">turrialba</tp:taxon-name-part></tp:taxon-name><comment>Casal, 1969, Physis 29: 47, holotype female, Turrialba, Costa Rica, USNM.</comment></tp:nomenclature-citation></tp:nomenclature-citation-list></tp:nomenclature><tp:treatment-sec sec-type="material" id="SECID0EQPAE"><title>Material examined.</title><p>(81 specimens, <abbrev xmlns:xlink="http://www.w3.org/1999/xlink" content-type="institution" xlink:title="Museo de Invertebrados G. B. Fairchild, University of Panama, Panama" id="ABBRID0EWPAE" xlink:type="simple">MIUP</abbrev>): Panamá, Barro Colorado Island: iv.2001, 15 males; v.2001, 5 males; v.2002, 2 males; vi.2002, 5 males; vii.2002, 1 male; iii.2003, 14 males, 1 female; iv.2003, 27 males, 1 female; v.2003, 5 males; ii.2004, 2 males; iv.2004, 2 males; v.2004, 1 male.</p></tp:treatment-sec><tp:treatment-sec sec-type="distribution" id="SECID0E2PAE"><title>Distribution.</title><p>Honduras, Nicaragua, Costa Rica, Panama (<xref ref-type="bibr" rid="B18">Casal 1969</xref>; <xref ref-type="bibr" rid="B14">Cambra and Quintero 2004</xref>).</p></tp:treatment-sec><tp:treatment-sec sec-type="Seasonal and annual abundance" id="SECID0EJQAE"><title>Seasonal and annual abundance.</title><p>A total of 81 specimens of <italic><tp:taxon-name><tp:taxon-name-part taxon-name-part-type="genus" reg="Xystromutilla">Xystromutilla</tp:taxon-name-part> <tp:taxon-name-part taxon-name-part-type="species" reg="turrialba">turrialba</tp:taxon-name-part></tp:taxon-name></italic> (79 males and 2 females) were captured over six continuous sampling years (2001–2006) with ten Malaise traps on Barro Colorado Island (<abbrev xmlns:xlink="http://www.w3.org/1999/xlink" xlink:title="Barro Colorado Island" id="ABBRID0E1QAE" xlink:type="simple">BCI</abbrev>), Panama. The years with the greatest abundance of specimens were 2001 and 2003; samples were not captured during 2005 and 2006 (Fig. <xref ref-type="fig" rid="F2">9A</xref>). Specimens of <italic><tp:taxon-name><tp:taxon-name-part taxon-name-part-type="genus" reg="Xystromutilla">X.</tp:taxon-name-part> <tp:taxon-name-part taxon-name-part-type="species" reg="turrialba">turrialba</tp:taxon-name-part></tp:taxon-name></italic> were captured only in the months from February to July, with greatest abundance from March to May with 71 (87.6%) specimens captured, peaking during April with 44 specimens (54.3%) (Fig. <xref ref-type="fig" rid="F2">9B</xref>). The greater abundance of <italic><tp:taxon-name><tp:taxon-name-part taxon-name-part-type="genus" reg="Xystromutilla">X.</tp:taxon-name-part> <tp:taxon-name-part taxon-name-part-type="species" reg="turrialba">turrialba</tp:taxon-name-part></tp:taxon-name></italic> during April is similar to results found for <italic><tp:taxon-name><tp:taxon-name-part taxon-name-part-type="genus" reg="Dasymutilla">Dasymutilla</tp:taxon-name-part></tp:taxon-name></italic> Ashmead, 1899 and <italic><tp:taxon-name><tp:taxon-name-part taxon-name-part-type="genus" reg="Ephuta">Ephuta</tp:taxon-name-part></tp:taxon-name></italic> Say, 1836 (<tp:taxon-name><tp:taxon-name-part taxon-name-part-type="family">Mutillidae</tp:taxon-name-part></tp:taxon-name>) species on <abbrev xmlns:xlink="http://www.w3.org/1999/xlink" xlink:title="Barro Colorado Island" id="ABBRID0EPSAE" xlink:type="simple">BCI</abbrev> (<xref ref-type="bibr" rid="B16">Cambra et al. 2018</xref>; <xref ref-type="bibr" rid="B3">Añino et al. 2020</xref>). The only two females of <italic><tp:taxon-name><tp:taxon-name-part taxon-name-part-type="genus" reg="Xystromutilla">X.</tp:taxon-name-part> <tp:taxon-name-part taxon-name-part-type="species" reg="turrialba">turrialba</tp:taxon-name-part></tp:taxon-name></italic> were captured in March and April, and their relatively small number compared to that of males on <abbrev xmlns:xlink="http://www.w3.org/1999/xlink" xlink:title="Barro Colorado Island" id="ABBRID0EGTAE" xlink:type="simple">BCI</abbrev> is due to the sampling methodology, since females are apterous. The under-representation of females is not seen in hand-net and trap-nest samples from Panama, in which 14 females and 16 males of <italic><tp:taxon-name><tp:taxon-name-part taxon-name-part-type="genus" reg="Xystromutilla">X.</tp:taxon-name-part> <tp:taxon-name-part taxon-name-part-type="species" reg="turrialba">turrialba</tp:taxon-name-part></tp:taxon-name></italic> were captured during all months of the year except November (<xref ref-type="bibr" rid="B13">Cambra and Quintero 1992</xref>, <xref ref-type="bibr" rid="B14">2004</xref>).</p><fig id="F2" position="float" orientation="portrait"><object-id xmlns:xlink="http://www.w3.org/1999/xlink" content-type="doi" xlink:type="simple">10.3897/zookeys.1011.60944.figure9</object-id><object-id xmlns:xlink="http://www.w3.org/1999/xlink" content-type="arpha" xlink:type="simple">CE5FAF48-311D-536D-B52B-D5C24B13E764</object-id><label>Figure 9.</label><caption><p><bold>A</bold> total <italic><tp:taxon-name><tp:taxon-name-part taxon-name-part-type="genus" reg="Xystromutilla">Xystromutilla</tp:taxon-name-part> <tp:taxon-name-part taxon-name-part-type="species" reg="turrialba">turrialba</tp:taxon-name-part></tp:taxon-name></italic> specimens captured by year (2001–2006) <bold>B</bold> total <italic><tp:taxon-name><tp:taxon-name-part taxon-name-part-type="genus" reg="Xystromutilla">Xystromutilla</tp:taxon-name-part> <tp:taxon-name-part taxon-name-part-type="species" reg="turrialba">turrialba</tp:taxon-name-part></tp:taxon-name></italic> specimens captured by month (2001–2006).</p></caption><graphic xmlns:xlink="http://www.w3.org/1999/xlink" xlink:href="zookeys-1011-073-g002.jpg" position="float" orientation="portrait" xlink:type="simple" id="oo_498660.jpg"><uri content-type="original_file" xlink:type="simple">https://binary.pensoft.net/fig/498660</uri></graphic></fig></tp:treatment-sec><ref-list><ref id="B18"><mixed-citation xmlns:xlink="http://www.w3.org/1999/xlink" xlink:type="simple"><person-group><name name-style="western"><surname>Casal</surname><given-names>OH</given-names></name></person-group> (<year>1969</year>) <article-title>Sobre <italic><tp:taxon-name><tp:taxon-name-part taxon-name-part-type="genus">Xystromutilla</tp:taxon-name-part></tp:taxon-name></italic> André, 1905 (<tp:taxon-name><tp:taxon-name-part taxon-name-part-type="order">Hymenoptera</tp:taxon-name-part></tp:taxon-name>, <tp:taxon-name><tp:taxon-name-part taxon-name-part-type="family">Mutillidae</tp:taxon-name-part></tp:taxon-name>).</article-title><source>Physis</source><volume>29</volume>: <fpage>47</fpage>–<lpage>50</lpage>.</mixed-citation></ref><ref id="B14"><mixed-citation xmlns:xlink="http://www.w3.org/1999/xlink" xlink:type="simple"><person-group><name name-style="western"><surname>Cambra</surname><given-names>RA</given-names></name><name name-style="western"><surname>Quintero</surname><given-names>D</given-names></name></person-group> (<year>2004</year>) <article-title>New species of <italic><tp:taxon-name><tp:taxon-name-part taxon-name-part-type="genus">Xystromutilla</tp:taxon-name-part></tp:taxon-name></italic> André (<tp:taxon-name><tp:taxon-name-part taxon-name-part-type="order">Hymenoptera</tp:taxon-name-part></tp:taxon-name>: <tp:taxon-name><tp:taxon-name-part taxon-name-part-type="family">Mutillidae</tp:taxon-name-part></tp:taxon-name>) and the first illustrated key for the males of the genus.</article-title><source>Transactions of the American Entomological Society</source><volume>130</volume>(<issue>4</issue>): <fpage>463</fpage>–<lpage>478</lpage>.</mixed-citation></ref><ref id="B16"><mixed-citation xmlns:xlink="http://www.w3.org/1999/xlink" xlink:type="simple"><person-group><name name-style="western"><surname>Cambra</surname><given-names>RA</given-names></name><name name-style="western"><surname>Williams</surname><given-names>KA</given-names></name><name name-style="western"><surname>Quintero</surname><given-names>D</given-names></name><name name-style="western"><surname>Windsor</surname><given-names>D</given-names></name><name name-style="western"><surname>Pickering</surname><given-names>J</given-names></name><name name-style="western"><surname>Saavedra</surname><given-names>D</given-names></name></person-group> (<year>2018</year>) <article-title><italic><tp:taxon-name><tp:taxon-name-part taxon-name-part-type="genus">Dasymutilla</tp:taxon-name-part></tp:taxon-name></italic> Ashmead (<tp:taxon-name><tp:taxon-name-part taxon-name-part-type="order">Hymenoptera</tp:taxon-name-part></tp:taxon-name>, <tp:taxon-name><tp:taxon-name-part taxon-name-part-type="family">Mutillidae</tp:taxon-name-part></tp:taxon-name>) in Panama: new species, sex associations and seasonal flight activity.</article-title><source><tp:taxon-name><tp:taxon-name-part taxon-name-part-type="class">Insecta</tp:taxon-name-part></tp:taxon-name> Mundi</source><volume>0608</volume>: <fpage>1</fpage>–<lpage>17</lpage>.</mixed-citation></ref><ref id="B3"><mixed-citation xmlns:xlink="http://www.w3.org/1999/xlink" xlink:type="simple"><person-group><name name-style="western"><surname>Añino</surname><given-names>YJ</given-names></name><name name-style="western"><surname>Cambra</surname><given-names>RA</given-names></name><name name-style="western"><surname>Windsor</surname><given-names>DM</given-names></name><name name-style="western"><surname>Williams</surname><given-names>KA</given-names></name><name name-style="western"><surname>Bartholomay</surname><given-names>PR</given-names></name><name name-style="western"><surname>Quintero</surname><given-names>D</given-names></name><name name-style="western"><surname>Sánchez</surname><given-names>V</given-names></name></person-group> (<year>2020</year>) <article-title>Seasonal and annual variation in the abundance of <italic><tp:taxon-name><tp:taxon-name-part taxon-name-part-type="genus">Ephuta</tp:taxon-name-part></tp:taxon-name></italic> Say (<tp:taxon-name><tp:taxon-name-part taxon-name-part-type="order">Hymenoptera</tp:taxon-name-part></tp:taxon-name>: <tp:taxon-name><tp:taxon-name-part taxon-name-part-type="family">Mutillidae</tp:taxon-name-part></tp:taxon-name>) in Panama.</article-title><source>Revista de Biología Tropical</source><volume>68</volume>(<issue>2</issue>): <fpage>573</fpage>–<lpage>579</lpage>.</mixed-citation></ref><ref id="B13"><mixed-citation xmlns:xlink="http://www.w3.org/1999/xlink" xlink:type="simple"><person-group><name name-style="western"><surname>Cambra</surname><given-names>RA</given-names></name><name name-style="western"><surname>Quintero</surname><given-names>D</given-names></name></person-group> (<year>1992</year>) <article-title>Velvet ants of Panama: distribution and systematics (<tp:taxon-name><tp:taxon-name-part taxon-name-part-type="order">Hymenoptera</tp:taxon-name-part></tp:taxon-name>: <tp:taxon-name><tp:taxon-name-part taxon-name-part-type="family">Mutillidae</tp:taxon-name-part></tp:taxon-name>).</article-title> In: <person-group><name name-style="western"><surname>Quintero</surname><given-names>D</given-names></name><name name-style="western"><surname>Aiello</surname><given-names>A</given-names></name></person-group> (<role>Eds</role>) <issue-title>Insects of Panama and Mesoamerica: Selected Studies.</issue-title><source>Oxford University Press, Oxford</source>, <fpage>459</fpage>–<lpage>478</lpage>.</mixed-citation></ref></ref-list></tp:taxon-treatment>
